# Supplementary material for: Effect of Specialized Psychiatric Assessment and Precision Diagnosis on Pharmacotherapy in Adults with Intellectual Disability
Source: J Clin Med. 2026 Jan 8;15(2):489. doi: 10.3390/jcm15020489 (PMC12842143; doi:10.3390/jcm15020489)
Supplement: Supplementary file 1 [file jcm-15-00489-s001.zip]

Archive with 1 entries (1 files):
- jcm-4050445-supplementary.pdf
